# Supplementary material for: Machine Learning-Based QSAR Models for Discovery of Inhibitors Targeting Leishmania infantum Amastigotes
Source: Pharmaceuticals (Basel). 2026 Apr 7;19(4):588. doi: 10.3390/ph19040588 (PMC13118347; doi:10.3390/ph19040588)
Supplement: Supplementary file 1 [file pharmaceuticals-19-00588-s001.zip]

Archive with 2 entries (2 files):
- Supplementary Excel S1.xlsx
- Supplementary Material.pdf
