# Supplementary material for: Machine Learning-Based QSAR Models for Discovery of Inhibitors Targeting Leishmania infantum Amastigotes
Source: Pharmaceuticals (Basel). 2026 Apr 7;19(4):588. doi: 10.3390/ph19040588 (PMC13118347; doi:10.3390/ph19040588)
Supplement: Supplementary file 1 [file pharmaceuticals-19-00588-s001.zip › Supplementary Excel S1.xlsx]

## Sheet: Curated Database
ID	Smiles	IC50	Actividad	Serie
001	CC1C=CC=CC=CC=CC=CC=CC=CC(CC2C(C(CC(O2)(CC(CC(C(CCC(CC(CC(=O)OC(C(C1O)C)C)O)O)O)O)O)O)O)C(=O)O)OC3C(C(C(C(O3)C)O)N)O	0.01	Actives	Training
002	C1C2CC3=CC=CC=C3N(C1C4=CC=CS4)O2	405.8	Inactives	Training
003	CC1=CC=C(S1)C2CC3CC4=CC=CC=C4N2O3	389	Inactives	Training
004	CC1=C(SC=C1)C2CC3CC4=CC=CC=C4N2O3	368.1	Inactives	Training
005	C1C2CC3=CC=CC=C3N(C1C4=CC=C(S4)Br)O2	311.5	Inactives	Prediction
006	C1C2CC3=C(C=CC(=C3)Cl)N(C1C4=CC=CS4)O2	120.2	Inactives	Training
007	CC1=CC=C(S1)C2CC3CC4=C(N2O3)C=CC(=C4)Cl	343.6	Inactives	Training
008	CC1=C(SC=C1)C2CC3CC4=C(N2O3)C=CC(=C4)Cl	343.6	Inactives	Prediction
009	C1C2CC3=C(C=CC(=C3)Cl)N(C1C4=CC=C(S4)Br)O2	65.2	Inactives	Training
010	C1C2CC3=C(C=CC(=C3)F)N(C1C4=CC=CS4)O2	177.2	Inactives	Training
011	CC1=CC=C(S1)C2CC3CC4=C(N2O3)C=CC(=C4)F	121.1	Inactives	External
012	CC1=C(SC=C1)C2CC3CC4=C(N2O3)C=CC(=C4)F	203.6	Inactives	Training
013	C1C2CC3=C(C=CC(=C3)F)N(C1C4=CC=C(S4)Br)O2	295	Inactives	Training
014	C1C2CC3=C(C=CC(=C3)OC(F)(F)F)N(C1C4=CC=CS4)O2	305.8	Inactives	Training
015	CC1=CC=C(S1)C2CC3CC4=C(N2O3)C=CC(=C4)OC(F)(F)F	293.2	Inactives	Training
016	CC1=C(SC=C1)C2CC3CC4=C(N2O3)C=CC(=C4)OC(F)(F)F	293.2	Inactives	Prediction
017	C1C2CC3=CC=CC=C3N(C1C4=CC=CO4)O2	440.4	Inactives	Prediction
018	CC1=CC=C(O1)C2CC3CC4=CC=CC=C4N2O3	398.4	Inactives	Prediction
019	C1C2CC3=CC=CC=C3N(C1C4=CC=C(O4)[N+](=O)[O-])O2	367.6	Inactives	Training
020	C1C2CC3=C(C=CC(=C3)Cl)N(C1C4=CC=CO4)O2	127.6	Inactives	Training
021	CC1=CC=C(O1)C2CC3CC4=C(N2O3)C=CC(=C4)Cl	129.5	Inactives	Prediction
022	C1C2CC3=C(C=CC(=C3)F)N(C1C4=CC=CO4)O2	135.9	Inactives	External
023	CC1=CC=C(O1)C2CC3CC4=C(N2O3)C=CC(=C4)F	128.5	Inactives	Training
024	C1C2CC3=C(C=CC(=C3)F)N(C1C4=CC=C(O4)[N+](=O)[O-])O2	114.8	Inactives	Training
025	C1C2CC3=C(C=CC(=C3)OC(F)(F)F)N(C1C4=CC=CO4)O2	171.8	Inactives	External
026	CC1=CC=C(O1)C2CC3CC4=C(N2O3)C=CC(=C4)OC(F)(F)F	307.6	Inactives	Training
027	C1C2CC3=C(C=CC(=C3)OC(F)(F)F)N(C1C4=CC=C(O4)[N+](=O)[O-])O2	280.9	Inactives	Training
028	C1C2CC3=C(C=CC(=C3)F)N(C1C4=COC=C4)O2	408	Inactives	Training
029	C1C2CC3=C(C=CC(=C3)OC(F)(F)F)N(C1C4=COC=C4)O2	321.5	Inactives	Training
030	CN1C=CC=C1C2CC3CC4=C(N2O3)C=CC(=C4)F	387.4	Inactives	Prediction
031	C1C(CC2=CC=CC=C2NC1C3=CC=CS3)O	138	Inactives	Training
032	CC1=CC=C(S1)C2CC(CC3=CC=CC=C3N2)O	128.5	Inactives	Training
033	CC1=C(SC=C1)C2CC(CC3=CC=CC=C3N2)O	128.5	Inactives	Training
034	C1C(CC2=C(C=CC(=C2)Cl)NC1C3=CC=CS3)O	119.3	Inactives	Prediction
035	CC1=CC=C(S1)C2CC(CC3=C(N2)C=CC(=C3)Cl)O	341.2	Inactives	Prediction
036	CC1=C(SC=C1)C2CC(CC3=C(N2)C=CC(=C3)Cl)O	341.2	Inactives	External
037	C1C(CC2=C(C=CC(=C2)F)NC1C3=CC=CS3)O	380.1	Inactives	Training
038	CC1=CC=C(S1)C2CC(CC3=C(N2)C=CC(=C3)F)O	120.2	Inactives	Training
039	CC1=C(SC=C1)C2CC(CC3=C(N2)C=CC(=C3)F)O	120.2	Inactives	Training
040	C1C(CC2=C(C=CC(=C2)OC(F)(F)F)NC1C3=CC=CS3)O	101.2	Inactives	Prediction
041	CC1=C(SC=C1)C2CC(CC3=C(N2)C=CC(=C3)OC(F)(F)F)O	97.1	Inactives	Training
042	C1C(CC2=CC=CC=C2NC1C3=CC=CO3)O	436.5	Inactives	External
043	CC1=CC=C(O1)C2CC(CC3=CC=CC=C3N2)O	411.3	Inactives	Training
044	CC1=CC=C(O1)C2CC(CC3=C(N2)C=CC(=C3)Cl)O	360.9	Inactives	Training
045	CC1=CC=C(O1)C2CC(CC3=C(N2)C=CC(=C3)F)O	383	Inactives	Training
046	C1C(CC2=C(C=CC(=C2)OC(F)(F)F)NC1C3=CC=CO3)O	106.4	Inactives	Prediction
047	CC1=CC=C(O1)C2CC(CC3=C(N2)C=CC(=C3)OC(F)(F)F)O	101.8	Inactives	Training
048	C1C(CC2=C(C=CC(=C2)F)NC1C3=COC=C3)O	404.7	Inactives	Prediction
049	C1C(CC2=C(C=CC(=C2)OC(F)(F)F)NC1C3=COC=C3)O	106.4	Inactives	External
050	C1CN(CCNCC2=CC=CC(=N2)CN1)CCN.Br	25.6	Inactives	Training
051	C1CN(CCNCC2=CC=CC(=N2)CN1)CCNCC3=CC=CC=N3.Cl	19.6	Inactives	Training
052	C1CN(CCNCC2=CC=CC(=N2)CN1)CCNCC3=CN=CC=C3.Cl	6.3	Actives	Training
053	C1CN(CCNCC2=CC=CC(=N2)CN1)CCNCCCN.Br	44.9	Inactives	Training
054	C1CN(CCNCC2=CC=CC(=N2)CN1)CCNCC3=CC=CC4=CC=CC=C43.Cl	17.4	Inactives	Training
055	C1=CC(=CC=C1C(=N)N)OCCCCCOC2=CC=C(C=C2)C(=N)N	20	Inactives	Training
056	CCCCCCCCCCCCCCCCOP(=O)([O-])OCC[N+](C)(C)C	4.2	Actives	Training
057	C1=CC2=C(C(=C1)[N+](=O)[O-])NC(=O)C=C2	14	Actives	Training
058	C1=CC2=C(C(=C1)[N+](=O)[O-])NC(=O)C=C2C3=CC=C(C=C3)C(F)(F)F	11.8	Actives	Prediction
059	C1=CC2=C(C(=C1)[N+](=O)[O-])NC(=O)C=C2C3=CC=C(C=C3)Br	20	Inactives	Training
060	CC1=CCC(CC1)C(C)(CCC=C(C)C)O	56.9	Inactives	Training
061	C[N+]1(CCCCC1)CCOP(=O)([O-])OCCCCCCCCCCC=C2C3CC4CC(C3)CC2C4	5.69	Actives	Training
062	C[N+]1(CCOCC1)CCOP(=O)([O-])OCCCCCCCCCCC=C2C3CC4CC(C3)CC2C4	1.34	Actives	Prediction
063	C[N+](C)(C)CCOP(=O)([O-])OCCCCCCCCCCC=C1C2CC3CC(C2)CC1C3	0.031	Actives	Training
064	C[N+](C)(C)CC#CCOP(=O)([O-])OCCCCCCCCCCC=C1C2CC3CC(C2)CC1C3	5.2	Actives	Prediction
065	C[N+]1(C2CCC1CC(=CCOP(=O)([O-])OCCCCCCCCCCC=C3C4CC5CC(C4)CC3C5)C2)C	9.1	Actives	Training
066	C[N+](C)(C)C1CCCC1OP(=O)([O-])OCCCCCCCCCCC=C2C3CC4CC(C3)CC2C4	0.3	Actives	Training
067	C[N+](C)(C)C1CCCCC1OP(=O)([O-])OCCCCCCCCCCC=C2C3CC4CC(C3)CC2C4	0.8	Actives	Training
068	CCCCCCCCCCCCCCCCCCOCC(COP(=O)([O-])OCC[N+](C)(C)C)OC	0.82	Actives	Prediction
069	C1=CC(=CC=C1CC[Se]C#N)[N+](=O)[O-]	3.8	Actives	Prediction
070	C1=CC(=CC=C1C[Se]C#N)Br	7.95	Actives	Training
071	C1=CC=C(C=C1)C[Se][Se]CC2=CC=CC=C2	0.63	Actives	Training
072	C1=CC(=CC=C1C[Se]C#N)[N+](=O)[O-]	0.68	Actives	Prediction
073	C1=CC=C(C(=C1)C[Se]C#N)[N+](=O)[O-]	0.34	Actives	Training
074	C1=CC=C(C=C1)C[Se]C#N	2.58	Actives	Training
075	C1=CC(=CC=C1C[Se]C#N)C#N	0.55	Actives	Prediction
076	C1=CC(=CC=C1N)[Se][Se]C2=CC=C(C=C2)N	0.57	Actives	Training
077	C1=CC=C(C(=C1)C[Se][Se]CC2=CC=CC=C2[N+](=O)[O-])[N+](=O)[O-]	0.29	Actives	Training
078	C1=CC(=CC=C1N)[Se]C#N	9.29	Actives	External
079	CSC1=CC=C(C=C1)C[Se]C#N	3.02	Actives	Training
080	CN(C)C1=CC=C(C=C1)[Se][Se]C2=CC=C(C=C2)N(C)C	0.61	Actives	Prediction
081	C1=CC(=CC=C1C[Se]C#N)C(F)(F)F	2.14	Actives	Training
082	CC1=CC=C(C=C1)C[Se]C#N	3.33	Actives	Training
083	C1=CC=C(C(=C1)C[Se]C#N)C#N	3.16	Actives	Prediction
084	C1=CC=C2C=C(C=CC2=C1)C[Se]C#N	3.72	Actives	Training
085	CN(C)C1=CC=C(C=C1)[Se]C#N	2.79	Actives	Training
086	C1=CC(=CC(=C1)[N+](=O)[O-])C[Se]C#N	0.57	Actives	Prediction
087	C1=CC(=CC=C1C[Se][Se]CC2=CC=C(C=C2)[N+](=O)[O-])[N+](=O)[O-]	0.38	Actives	Training
088	C1=CC(=CC(=C1)C[Se]C#N)C#N	0.53	Actives	Training
089	C1=CC=C2C(=C1)C(=C(C(=O)N2)C(=O)C=CC3=CC=C(C=C3)[N+](=O)[O-])O	26.9	Inactives	Prediction
090	C1=CC=C2C(=C1)C(=C(C(=O)N2)C(=O)C=CC3=CC=C(C=C3)C(=O)O)O	18.4	Inactives	External
091	C1=CC=C2C(=C1)C(=C(C(=O)N2)C(=O)C=CC3=CC=C(C=C3)C(F)(F)F)O	3.1	Actives	Training
092	C1=CC=C(C=C1)C=CC=CC(=O)C2=C(C3=CC=CC=C3NC2=O)O	50	Inactives	Training
093	COC1=CC=CC(=C1)C=CC(=O)C2=C(C3=CC=CC=C3NC2=O)O	28.4	Inactives	Training
094	COC1=CC=C(C=C1)C=CC(=O)C2=C(C3=CC=CC=C3NC2=O)O	12.7	Actives	Prediction
095	CC(C)(C)C1=CC(=CC(=C1O)C(C)(C)C)C=CC(=O)C2=C(C3=CC=CC=C3NC2=O)O	1.3	Actives	Training
096	CC(=CC1=CC=CC=C1)C=CC(=O)C2=C(C3=CC=CC=C3NC2=O)O	20	Inactives	Prediction
097	CC1=CC=CC=C1C=CC(=O)C2=C(C3=CC=CC=C3N(C2=O)CC4=CC=CC=C4)O	25	Inactives	Training
098	COC1=C(C=C(C=C1)C=CC(=O)C2=C(C3=CC=CC=C3N(C2=O)CC4=CC=CC=C4)O)OC	25	Inactives	Training
099	COC1=C(C=C(C=C1)C=CC(=O)C2=C(C3=CC=CC=C3NC2=O)O)OC	7.5	Actives	Prediction
100	CC1=CC=CC=C1C=CC(=O)C2=C(C3=CC=CC=C3NC2=O)O	50	Inactives	Training
101	CCN1C2=CC=CC=C2C(=C(C1=O)C(=O)C=CC3=CC=CC=C3C)O	24.8	Inactives	Training
102	CCN1C2=CC=CC=C2C(=C(C1=O)C(=O)C=CC3=CC(=C(C=C3)OC)OC)O	50	Inactives	Prediction
103	COC1=C(C=C(C=C1)C2CC(=C3C(=O)C4=CC=CC=C4NC3=O)NN2C5=CC=CC=C5)OC	13.46	Actives	Training
104	CC1=CC=CC=C1C2CC(=C3C(=O)C4=CC=CC=C4NC3=O)NN2C(=O)C	0.71	Actives	Training
105	CC1=CC=C(C=C1)C=CC(=O)C2=C(C3=CC=CC=C3NC2=O)O	2.1	Actives	Training
106	COC1=C(C=CC(=C1)C=CC(=O)C2=C(C3=CC=CC=C3NC2=O)O)O	11.5	Actives	Training
107	COC1=C(C=C2C=C(C=CC2=N1)Br)C(C3=CC=CC=C3)N4C=CN=C4	25.4	Inactives	Training
108	COC1=C(C=C2C=C(C=CC2=N1)Br)C(C3=CC=CC=C3)N4C=C(N=C4)[N+](=O)[O-]	50.8	Inactives	Training
109	CC(C1=C(C=CC(=C1)F)OC2=C(C=C3C=C(C=CC3=N2)NC(=S)NC4=CC=C(C=C4)OC)CC5=CC=CC=C5)O	8.11	Actives	External
110	CC(C1=C(C=CC(=C1)F)OC2=C(C=C3C=C(C=CC3=N2)N4C=C(N=N4)C5=CC=CC=C5)CC6=CC=CC=C6)N7C=CN=C7	20.32	Inactives	Training
111	CC(C1=C(C=CC(=C1)F)OC2=C(C=C3C=C(C=CC3=N2)NC(=O)NC4=CC=CC=C4OC)CC5=CC=CC=C5)O	3.17	Actives	Prediction
112	CC(C1=C(C=CC(=C1)F)OC2=C(C=C3C=C(C=CC3=N2)NC(=S)NC4=CC(=CC=C4)OC)CC5=CC=CC=C5)O	6.82	Actives	Training
113	CC(C1=C(C=CC(=C1)F)OC2=C(C=C3C=C(C=CC3=N2)NC(=O)NC4=CC(=CC=C4)[N+](=O)[O-])CC5=CC=CC=C5)O	1.7	Actives	Training
114	CC(C1=C(C=CC(=C1)F)OC2=C(C=C3C=C(C=CC3=N2)NC(=S)NC4=CC=CC=C4OC)CC5=CC=CC=C5)O	5.28	Actives	Prediction
115	COC1=CC=CC(=C1)C2=NN(C=C2)CC(C3=C(C=CC(=C3)F)OC4=C(C=C5C=C(C=CC5=N4)[N+](=O)[O-])CC6=CC=CC=C6)O	8	Actives	Training
116	COC1=CC=C(C=C1)C2=NN(C=C2)CC(C3=C(C=CC(=C3)F)OC4=C(C=C5C=C(C=CC5=N4)[N+](=O)[O-])CC6=CC=CC=C6)O	20.32	Inactives	Training
117	C1=CC=C(C=C1)CC2=C(N=C3C=CC(=CC3=C2)[N+](=O)[O-])OC4=C(C=C(C=C4)F)C(CN5C=CN=C5)O	2.52	Actives	Training
118	CC(C1=C(C=CC(=C1)F)OC2=C(C=C3C=C(C=CC3=N2)NC(=O)NC4=CC(=CC=C4)OC)CC5=CC=CC=C5)O	8.11	Actives	Training
119	CC(C)(C)OC(=O)NCC(=O)ON=C1C2=CC=CC=C2C3=C4C=C(C=CC4=NC(=C31)N5CCN(CC5)C6=CC=CC=N6)Br	5.08	Actives	Prediction
120	CC1(C2=CC=CC=C2C3=C4C=C(C=CC4=NC(=C31)N5C=CN=C5)Br)O	12.7	Actives	Prediction
121	CC(=O)OC1(C2=CC=CC=C2C3=C4C=C(C=CC4=NC(=C31)N5C=CN=C5)Br)C	21.11	Inactives	Training
122	CCCCC(=O)OC1(C2=CC=CC=C2C3=C4C=C(C=CC4=NC(=C31)N5C=CN=C5)Br)C	5.66	Actives	Training
123	CCCC(=O)ON=C1C2=CC=CC=C2C3=C4C=C(C=CC4=NC(=C31)N5C=CN=C5)Br	6.01	Actives	Prediction
124	C1CN(CCN1C2=CC=CC=N2)C3=C4C(=C5C=CC=CC5=C4N=O)C6=C(N3)C=CC(=C6)Br	9.51	Actives	Prediction
125	CC(C)(C)C(C(=O)ON=C1C2=CC=CC=C2C3=C4C=C(C=CC4=NC(=C31)N5CCN(CC5)C6=CC=CC=N6)Br)NC(=O)OC(C)(C)C	5.66	Actives	Training
126	CC(C)(C)OC(=O)NC(CCSC)C(=O)ON=C1C2=CC=CC=C2C3=C4C=C(C=CC4=NC(=C31)N5CCN(CC5)C6=CC=CC=N6)Br	9.51	Actives	Prediction
127	CC1(C2=CC=CC=C2C3=C4C=C(C=CC4=NC(=C31)OC)Br)OCC(CN5CCN(CC5)CC6=CC=CC=C6)O	9.51	Actives	Training
128	C1=CC=C2C(=C1)C3=C4C=C(C=CC4=NC(=C3C2=O)NC5=CC=NC=C5)Br	5.08	Actives	Training
129	CC1(C2=CC=CC=C2C3=C4C=C(C=CC4=NC(=C31)OC)Br)OCC(CN)O	0.4	Actives	Training
130	CC1(C2=CC=CC=C2C3=C4C=C(C=CC4=NC(=C31)OC)Br)OC(=O)N(C)C	64	Inactives	Training
131	C1=CC=C(C=C1)C(C2=C(C3=C(C=CC(=C3)Br)N=C2C(F)(F)F)Br)O	8.11	Actives	Training
132	CC1(C2=CC=CC=C2C3=C4C=C(C=CC4=NC(=C31)OCC(F)(F)F)Br)O	8	Actives	Prediction
133	CC1(C2=CC=CC=C2C3=C4C=C(C=CC4=NC(=C31)C(F)(F)F)Br)OCC5CO5	27.27	Inactives	Prediction
134	CC(C)(C)OC(=O)N1CCCC1C(=O)ON=C2C3=CC=CC=C3C4=C5C=C(C=CC5=NC(=C42)N6C=CN=C6)Br	12.7	Actives	Training
135	CC(C1=C(C=CC(=C1)F)OC2=C(C=C3C=C(C=CC3=N2)NS(=O)(=O)C4=CC=CC(=C4)C(F)(F)F)CC5=CC=CC=C5)O	8.11	Actives	Training
136	CC1(C2=CC=CC=C2C3=C4C=C(C=CC4=NC(=C31)OC)Br)OCC(CN5CCN(CC5)C(C6=CC=CC=C6)C7=CC=CC=C7)O	8.11	Actives	External
137	CC1(C2=CC=CC=C2C3=C4C=C(C=CC4=NC(=C31)OC)Br)OCC(CNC(=O)NC5=CC=CC=C5OC)O	9.51	Actives	Training
138	CC(C)CC(C(=O)ON=C1C2=CC=CC=C2C3=C4C=C(C=CC4=NC(=C31)N5CCN(CC5)C6=CC=CC=N6)Br)NC(=O)OCC7C8=CC=CC=C8C9=CC=CC=C79	3.17	Actives	Training
139	C1CCN(CC1)CC(C2=C(C=CC(=C2)F)OC3=C(C=C4C=C(C=CC4=N3)[N+](=O)[O-])CC5=CC=CC=C5)O	2.16	Actives	Training
140	CC1(C2=CC=CC=C2C3=C4C=C(C=CC4=NC(=C31)N5CCN(CC5)C(C6=CC=CC=C6)C7=CC=CC=C7)Br)OCC(CN8CCN(CC8)CC9=CC(=CC=C9)OC)O	30.05	Inactives	Training
141	CC(C)(C)OC(=O)N1CCCC(C1)C(=O)ON=C2C3=CC=CC=C3C4=C5C=C(C=CC5=NC(=C42)C(F)(F)F)Br	8.11	Actives	Training
142	CC1(C2=CC=CC=C2C3=C4C=C(C=CC4=NC(=C31)OC)Br)OCC(CN5C=CN=C5)O	6.01	Actives	External
143	CC1(C2=CC=CC=C2C3=C4C=C(C=CC4=NC(=C31)OC)Br)OCC(CN5C=CC(=N5)C6=CC(=CC=C6)C(F)(F)F)O	5.08	Actives	Prediction
144	C1CN(CCN1C2=CC=CC=N2)C3=C4C(=C5C=C(C=CC5=N3)Br)C6=CC=CC=C6C4=O	20.32	Inactives	Prediction
145	CC(C(=O)ON=C1C2=CC=CC=C2C3=C4C=C(C=CC4=NC(=C31)N5CCN(CC5)C6=CC=CC=N6)Br)NC(=O)OC(C)(C)C	6.96	Actives	Training
146	COC1=CC=C(C=C1)S(=O)(=O)NC2=CC=C(C=C2)[Se][Se]C3=CC=C(C=C3)NS(=O)(=O)C4=CC=C(C=C4)OC	1.3	Actives	Training
147	C1=CC(=CC=C1C(F)(F)F)S(=O)(=O)NC2=CC=C(C=C2)[Se][Se]C3=CC=C(C=C3)NS(=O)(=O)C4=CC=C(C=C4)C(F)(F)F	2.01	Actives	Training
148	CN1C=CN=C1S(=O)(=O)NC2=CC=C(C=C2)[Se][Se]C3=CC=C(C=C3)NS(=O)(=O)C4=NC=CN4C	1.05	Actives	Training
149	C1=CSC(=C1)S(=O)(=O)NC2=CC=C(C=C2)[Se][Se]C3=CC=C(C=C3)NS(=O)(=O)C4=CC=CS4	1.54	Actives	Training
150	CC1=CC=C(C=C1)S(=O)(=O)NC2=CC=C(C=C2)[Se][Se]C3=CC=C(C=C3)NS(=O)(=O)C4=CC=C(C=C4)C	1.4	Actives	Prediction
151	C1=CC(=CC=C1NS(=O)(=O)C2=CC=C(C=C2)[N+](=O)[O-])[Se][Se]C3=CC=C(C=C3)NS(=O)(=O)C4=CC=C(C=C4)[N+](=O)[O-]	3.74	Actives	Training
152	C1=CC(=CC=C1NS(=O)(=O)C2=CC=C(C=C2)F)[Se][Se]C3=CC=C(C=C3)NS(=O)(=O)C4=CC=C(C=C4)F	1.47	Actives	Training
153	C1=CC=C(C(=C1)F)S(=O)(=O)NC2=CC=C(C=C2)[Se][Se]C3=CC=C(C=C3)NS(=O)(=O)C4=CC=CC=C4F	1.66	Actives	Prediction
154	C1=CC=C(C(=C1)S(=O)(=O)NC2=CC=C(C=C2)[Se][Se]C3=CC=C(C=C3)NS(=O)(=O)C4=CC=CC=C4Cl)Cl	1.17	Actives	Training
155	C1=CC=C2C=C(C=CC2=C1)S(=O)(=O)NC3=CC=C(C=C3)[Se][Se]C4=CC=C(C=C4)NS(=O)(=O)C5=CC6=CC=CC=C6C=C5	5.65	Actives	Training
156	C1=CC2=C(C(=C1)S(=O)(=O)NC3=CC=C(C=C3)[Se][Se]C4=CC=C(C=C4)NS(=O)(=O)C5=CC=CC6=C5N=CC=C6)N=CC=C2	0.83	Actives	Prediction
157	C1=CC(=CC=C1C#N)S(=O)(=O)NC2=CC=C(C=C2)[Se][Se]C3=CC=C(C=C3)NS(=O)(=O)C4=CC=C(C=C4)C#N	1.76	Actives	Prediction
158	C1=CC(=CC=C1NS(=O)(=O)C2=CC=C(C=C2)Cl)[Se][Se]C3=CC=C(C=C3)NS(=O)(=O)C4=CC=C(C=C4)Cl	3.63	Actives	Training
159	C1=CC(=CC=C1NS(=O)(=O)C2=CC=C(C=C2)Br)[Se][Se]C3=CC=C(C=C3)NS(=O)(=O)C4=CC=C(C=C4)Br	2.8	Actives	External
160	C1=CC=C(C=C1)S(=O)(=O)NC2=CC=C(C=C2)[Se][Se]C3=CC=C(C=C3)NS(=O)(=O)C4=CC=CC=C4	1.64	Actives	Training
161	C1=CC=C(C=C1)C2=CC=C(C=C2)S(=O)(=O)NC3=CC=C(C=C3)[Se][Se]C4=CC=C(C=C4)NS(=O)(=O)C5=CC=C(C=C5)C6=CC=CC=C6	13.81	Actives	Training
162	CCCN(CCC)C1=C(C=C(C=C1[N+](=O)[O-])C(F)(F)F)[N+](=O)[O-]	50	Inactives	Prediction
163	CCN(CCO)C1=C(C=C(C=C1[N+](=O)[O-])C(F)(F)F)[N+](=O)[O-]	50	Inactives	Prediction
164	CCCN(CCO)C1=C(C=C(C=C1[N+](=O)[O-])C(F)(F)F)[N+](=O)[O-]	50	Inactives	Training
165	CCCCN(CCO)C1=C(C=C(C=C1[N+](=O)[O-])C(F)(F)F)[N+](=O)[O-]	1.2	Actives	External
166	CCCCCN(CCO)C1=C(C=C(C=C1[N+](=O)[O-])C(F)(F)F)[N+](=O)[O-]	50	Inactives	Training
167	CCCCCCN(CCO)C1=C(C=C(C=C1[N+](=O)[O-])C(F)(F)F)[N+](=O)[O-]	50	Inactives	Prediction
168	C1=CC(=CC=C1NC2=C(C=C(C=C2[N+](=O)[O-])C(F)(F)F)[N+](=O)[O-])O	1.8	Actives	Prediction
169	C1=CC(=CC(=C1)O)NC2=C(C=C(C=C2[N+](=O)[O-])C(F)(F)F)[N+](=O)[O-]	2.2	Actives	Training
170	C1=CC=C(C(=C1)NC2=C(C=C(C=C2[N+](=O)[O-])C(F)(F)F)[N+](=O)[O-])O	1.1	Actives	External
171	CN(C)C1=C(C=C(C=C1[N+](=O)[O-])C(F)(F)F)[N+](=O)[O-]	7.3	Actives	Training
172	C1COCCN1C2=C(C=C(C=C2[N+](=O)[O-])C(F)(F)F)[N+](=O)[O-]	0.5	Actives	External
173	C1CCC(CC1)NC2=C(C=C(C=C2[N+](=O)[O-])C(F)(F)F)[N+](=O)[O-]	9.1	Actives	Training
174	C1CCN(CC1)C2=C(C=C(C=C2[N+](=O)[O-])C(F)(F)F)[N+](=O)[O-]	50	Inactives	Prediction
175	CC1=NC=CC2=C1NC3=C2C=CC(=C3)OC	0.23	Actives	Training
176	CC1=NC=CC2=C1NC3=CC=CC=C23	0.27	Actives	Training
177	CC1=C2C(=C3C=CC(=CC3=N2)OC)CCN1	1.16	Actives	Prediction
178	C1=CC(=CC2=NC3=C(C=CC(=C3)N)C=C21)N	0.12	Actives	Training
179	CC(=O)NC1=CC2=C(C=C1)C=C3C=CC(=CC3=N2)NC(=O)C	4.5	Actives	Prediction
180	CCC(=O)NC1=CC2=C(C=C1)C=C3C=CC(=CC3=N2)NC(=O)CC	7.7	Actives	Prediction
181	CCCC(=O)NC1=CC2=C(C=C1)C=C3C=CC(=CC3=N2)NC(=O)CCC	12.8	Actives	Training
182	C1=CC=C(C=C1)C(=O)NC2=CC3=C(C=C2)C=C4C=CC(=CC4=N3)NC(=O)C5=CC=CC=C5	1.1	Actives	Training
183	C1=CC(=CC=C1C(=O)NC2=CC3=C(C=C2)C=C4C=CC(=CC4=N3)NC(=O)C5=CC=C(C=C5)Cl)Cl	0.2	Actives	Prediction
184	C1=CC(=CC=C1C(=O)NC2=CC3=C(C=C2)C=C4C=CC(=CC4=N3)NC(=O)C5=CC=C(C=C5)F)F	0.03	Actives	Training
185	COC1=CC=C(C=C1)C(=O)NC2=CC3=C(C=C2)C=C4C=CC(=CC4=N3)NC(=O)C5=CC=C(C=C5)OC	1.1	Actives	External
186	COC1=C(C=C(C=C1)C(=O)NC2=CC3=C(C=C2)C=C4C=CC(=CC4=N3)NC(=O)C5=CC(=C(C=C5)OC)OC)OC	0.8	Actives	External
187	CC(=O)NC1=CC2=C(C=C1)C=C3C=CC(=CC3=N2)NC(=O)C4=CC=C(C=C4)Cl	2.9	Actives	Training
188	CC(=O)NC1=CC2=C(C=C1)C=C3C=CC(=CC3=N2)NC(=O)C4=CC=C(C=C4)F	0.67	Actives	Training
189	CC(=O)NC1=CC2=C(C=C1)C=C3C=CC(=CC3=N2)NC(=O)C4=CC(=C(C=C4)OC)OC	1.3	Actives	Prediction
190	CC=CC1=C(C(=O)C(=C(C1=O)OC)OC)OC	800	Inactives	Prediction
191	CC=CC1=CC(=C(C(=C1)OC)OC)O	800	Inactives	Prediction
192	CC=CC1=CC(=C(C(=C1OC)O)OC)OC	800	Inactives	Training
193	CC(=CCC1=C(C=CC2=C1OCC(C2)C3=C(C(=C(C=C3)OC)O)OC)O)C	109	Inactives	Training
194	CC1(C=CC2=C(O1)C=CC3=C2OCC(C3)C4=C(C(=C(C=C4)OC)O)OC)C	89	Inactives	External
195	COC1=C(C(=C(C=C1)C2CC3=C(C4=C(C=C3)OC=C4)OC2)OC)O	81	Inactives	Training
196	C[N+]1(CCOCC1)CCOP(=O)([O-])OCCCCC=C2CCCCCCCCCCCCCC2	4.4	Actives	Prediction
197	C[N+]1(CCCCC1)CCOP(=O)([O-])OCCCCC=C2CCCCCCCCCCCCCC2	4.1	Actives	Training
198	C[N+]1(CCCCC1)CCOP(=O)([O-])OCCCCCC2CCCCCCCCCCCCCC2	1	Actives	Training
199	C[N+](C)(C)CCOP(=O)([O-])OCCCCC=C1CCCCCCCCCCCCCC1	3.8	Actives	External
200	C[N+](C)(C)CCOP(=O)([O-])OCCCCCC1CCCCCCCCCCCCCC1	0.7	Actives	Training
201	C[N+](C)(C)CCOP(=O)([O-])OCCCCCCCCCCC=C1CCCCCCCCC1	0.11	Actives	Prediction
202	C[N+](C)(C)CCOP(=O)([O-])OCCCCCC1CCCCCCCCC1	2.2	Actives	Training
203	C[N+](C)(C)CCOP(=O)([O-])OCCCCC=C1CCCCCCCCC1	3.3	Actives	Training
204	CCCCCCCCCCCCCCCCOP(=O)([O-])OC1CCCCC1[N+](C)(C)C	1.7	Actives	Training
205	CCCCCCCCCCCCCCCCOP(=O)([O-])OC1CCCC1[N+](C)(C)C	3.3	Actives	Training
206	C[N+](C)(C)C1CCCC1OP(=O)([O-])OCCCCCCCCCCC=C2CCCCC2	1.1	Actives	Prediction
207	C[N+](C)(C)C1CCCCC1OP(=O)([O-])OCCCCCCCCCCC=C2CCCCC2	1.1	Actives	Training
208	C[N+](C)(C)C1CCCCC1OP(=O)([O-])OCCCCC=C2CCCCCCCCCCCCCC2	1.6	Actives	Prediction
209	C[N+]1(CCOCC1)CCOP(=O)([O-])OCCCCCC2CCCCCCCCCCCCCC2	0.4	Actives	Training
210	C[N+]1(CCOCC1)CCOP(=O)([O-])OCCCCCCCCCCC=C2CCCCCCCCCCCCCC2	0.9	Actives	External
211	C[N+](C)(C)C1CCCC1OP(=O)([O-])OCCCCC=C2CCCCCCCCCCCCCC2	0.2	Actives	Prediction
212	C[N+]1(CCCCC1)CCOP(=O)([O-])OCCCCCCCCCCC=C2CCCCCCCCCCCCCC2	3.6	Actives	Training
213	C[N+](C)(C)CCOP(=O)([O-])OCCCCCCCCCCC=C1CCCCCCCCCCCCCC1	0.75	Actives	Training
214	CC(=O)C1=NN(C2N1C3=CC=CC=C3N4C2N(N=C4C(=O)C)C5=CC=CC=C5)C6=CC=CC=C6	32	Inactives	Training
215	CC12C3N(N=C(N3C4=CC=CC=C4N1C(=NN2C5=CC=CC=C5)C(=O)C6=CC=CC=C6)C(=O)C7=CC=CC=C7)C8=CC=CC=C8	8	Actives	Training
216	C1=CC=C(C=C1)C(=O)C2=NN(C3N2C4=CC=CC=C4N5C3N(N=C5C(=O)C6=CC=CC=C6)C7=CC=CC=C7)C8=CC=CC=C8	32.46	Inactives	Prediction
217	C1=CC=C(C=C1)N2C3C4N(C=NN4C5=CC=CC=C5)C6=CC=CC=C6N3C=N2	64	Inactives	Prediction
218	CCOC(=O)C1=NN(C2N1C3=CC=CC=C3N4C2(N(N=C4C(=O)OCC)C5=CC=C(C=C5)Cl)C)C6=CC=C(C=C6)Cl	64	Inactives	Training
219	COC(=O)C1=NN(C2(C1)C3N(N=C(N3C4=CC=CC=C4N2)C(=O)OC)C5=CC=C(C=C5)Cl)C6=CC=C(C=C6)Cl	64	Inactives	Training
220	COC(=O)C1=NN(C2N1C3=C(NC(=C3)C4=CC=CC=C4)N5C2N(N=C5C(=O)OC)C6=CC=CC=C6)C7=CC=CC=C7	32.46	Inactives	Prediction
221	CC1=C2C(=CC=C1)N3C(=CN2)N(N=C3C(=O)OC)C4=CC=CC=C4	64	Inactives	Training
222	CC(=O)C1=NN(C2N1C3=CC=CC=C3N4C2(N(N=C4C(=O)C)C5=CC=CC=C5)C)C6=CC=CC=C6	24.05	Inactives	Training
223	CCOC(=O)C1=NN(C2N1C3=CC=CC=C3N4C2N(N=C4C(=O)OCC)C5=CC=C(C=C5)Cl)C6=CC=C(C=C6)Cl	64	Inactives	External
224	CC(=O)C1=NN(C2N1C3=C(NC(=C3)C4=CC=CC=C4)N5C2N(N=C5C(=O)C)C6=CC=CC=C6)C7=CC=CC=C7	32.46	Inactives	Training
225	C1=CC=C(C=C1)C2=CC3C(=NC=C4N3C(=NN4C5=CC=CC=C5)C6=CC=CC=C6)N2	64	Inactives	Training
226	COC(=O)C1=NN(C2=CN=C3C(N21)C=C(N3)C4=CC=CC=C4)C5=CC=CC=C5	64	Inactives	Prediction
227	COC(=O)C1=NN(C2N1C3=CC=CC=C3N4C2N(N=C4C(=O)OC)C5=CC=CC=C5)C6=CC=CC=C6	64	Inactives	Training
228	CC12C3N(N=C(N3C4=CC=CC=C4N1C(=NN2C5=CC=CC=C5)C(=O)OC)C(=O)OC)C6=CC=CC=C6	64	Inactives	Training
229	CC1=C2C(=CC=C1)N3C(C4N2C(=NN4C5=CC=C(C=C5)Cl)C(=O)OC)N(N=C3C(=O)OC)C6=CC=C(C=C6)Cl	64	Inactives	Prediction
230	CCOC(=O)C1=NN(C2N1C3=C(NC(=C3)C4=CC=CC=C4)N5C2N(N=C5C(=O)OCC)C6=CC=C(C=C6)Cl)C7=CC=C(C=C7)Cl	64	Inactives	Training
231	C1CCC(CC1)C(=O)N=C2C(=[N+](C3=C(N2O)C=CC(=C3)Cl)[O-])C#N	2.5	Actives	Prediction
232	CCCCOCCC12CC3CC(C1)CC(C3)(C2)CCOP(=O)([O-])OCC[N+](C)(C)C	50	Inactives	External
233	CCCCCCOCCC12CC3CC(C1)CC(C3)(C2)CCOP(=O)([O-])OCC[N+](C)(C)C	17.1	Inactives	Training
234	CCCCCCCCOCCC12CC3CC(C1)CC(C3)(C2)CCOP(=O)([O-])OCC[N+](C)(C)C	16.2	Inactives	Training
235	CCCCCCCCCCOCCC12CC3CC(C1)CC(C3)(C2)CCOP(=O)([O-])OCC[N+](C)(C)C	18.4	Inactives	External
236	CCCCCCCCCCCCOCCC12CC3CC(C1)CC(C3)(C2)CCOP(=O)([O-])OCC[N+](C)(C)C	21.4	Inactives	Training
237	C[N+](C)(C)CCOP(=O)([O-])OCCC12CC3CC(C1)CC(C3)(C2)CCOCC4=CC=CC=C4	41.8	Inactives	Training
238	CNCC(C(C(C(CO)O)O)O)O	144.4	Inactives	Training
239	C1=CC2=C(N=NN2C=C1)C3=NC(=CC=C3)C(=O)C4=CC=CC(=N4)C5=C6C=CC=CN6N=N5	19.5	Inactives	Prediction
240	C1=CC2=C(N=NN2C=C1)C3=NC(=CC=C3)C(=O)C4=NC(=CC=C4)C(=O)C5=CC=CC(=N5)C6=C7C=CC=CN7N=N6	38	Inactives	Training
241	C1=CC=C2C(=C1)C=CC(=N2)CNC3=CC=CC=C3F	32	Inactives	Training
242	COC1=CC(=C(C=C1)C=CC2=NC3=CC=CC=C3C=C2)OC	32	Inactives	Training
243	C1=CC=C2C(=C1)C=CC(=N2)CC(C3=CC=C(C=C3)[N+](=O)[O-])O	32	Inactives	Training
244	COC1=CC(=CC(=C1OC)OC)NCC2=NC3=CC=CC=C3C=C2	32	Inactives	Training
245	C1=CC=C2C(=C1)C=CC(=N2)CC(C3=CC=C(C=C3)F)O	32	Inactives	Training
246	COC1=C(C=C(C=C1)C=CC2=NC3=CC=CC=C3C=C2)OC	22	Inactives	External
247	CN(C)C1=CC=C(C=C1)C=CC2=NC3=CC=CC=C3C=C2	32	Inactives	Training
248	C1=CC=C2C(=C1)C=CC(=N2)C=CBr	2	Actives	Training
249	C1=CC=C2C(=C1)C=CC(=N2)C=CC3=CC=C(C=C3)[N+](=O)[O-]	32	Inactives	Training
250	C1CCN(CC1)C(=O)C=CC2=NC3=CC=CC=C3C=C2	16	Inactives	Training
251	C1COCCN1C(=O)C=CC2=NC3=CC=CC=C3C=C2	18	Inactives	Training
252	CN1CCN(CC1)C(=O)C=CC2=NC3=CC=CC=C3C=C2	32	Inactives	Prediction
253	C1=CC=C2C(=C1)C=CC(=N2)CC(C3=CC=CO3)O	32	Inactives	Training
254	CN(C)C1=CC=C(C=C1)C(CC2=NC3=CC=CC=C3C=C2)O	32	Inactives	Training
255	COC1=C(C=C(C=C1)C(CC2=NC3=CC=CC=C3C=C2)O)OC	32	Inactives	Training
256	C1=CC=C2C(=C1)C=CC(=N2)C=CC3=CC=C(C=C3)F	32	Inactives	Prediction
257	C1=CC=C2C(=C1)C=CC(=N2)C=CC=O	2	Actives	Training
258	C1=CC=C2C(=C1)C=CC(=N2)C=C[N+](=O)[O-]	8	Actives	Prediction
259	C1=CC=C(C=C1)S(=O)(=O)NC2=CC3=C(C=C2)N=CS3	39.2	Inactives	Training
260	C1=CC=C2C(=C1)C=CC=C2S(=O)(=O)NC3=CC=CC4=C3C=CN=C4	23	Inactives	Training
261	CC1=CC2=C(N1)C=CC(=C2)NS(=O)(=O)C3=CC=CC=C3	47.3	Inactives	External
262	CC1CCCN(C1)S(=O)(=O)C2=CC=CC3=CC=CC=C32	7.1	Actives	Training
263	C1=CC=C(C=C1)S(=O)(=O)NC2=CC3=C(C=C2)NN=C3	83.2	Inactives	Training
264	CC(C)C(CCCN(C)CCC1=CC(=C(C=C1)OC)OC)(C#N)C2=CC(=C(C=C2)OC)OC	43.2	Inactives	Training
265	C1=CC=C(C=C1)COC(=O)NC(CCCN=C(N)N)C#N	64	Inactives	Prediction
266	C1=CC=C(C=C1)COC(=O)NC(CC2=CC=C(C=C2)N)C#N	64	Inactives	Prediction
267	C1=CC=C(C=C1)COC(=O)NC(CC2=CC=C(C=C2)N=C(N)N)C#N	64	Inactives	Prediction
268	C1CNCCC1N(CC#N)C(=O)OCC2=CC=CC=C2	64	Inactives	Training
269	C1=CC=C(C=C1)COC(=O)N(CCCCO)CC#N	64	Inactives	Prediction
270	C1CCN(C1)CCCCN(CC#N)C(=O)OCC2=CC=CC=C2	64	Inactives	Training
271	C1=CC=C(C=C1)COC(=O)N(CCCCN2C=CN=C2)CC#N	64	Inactives	Prediction
272	C1CCN(CC1)CCCCN(CC#N)C(=O)OCC2=CC=CC=C2	64	Inactives	Training
273	C1CN(CCN1CCCCN(CC#N)C(=O)OCC2=CC=CC=C2)C3=CC=C(C=C3)F	64	Inactives	Training
274	C1CN(CCN1CCCCN(CC#N)C(=O)OCC2=CC=CC=C2)C(C3=CC=C(C=C3)F)C4=CC=C(C=C4)F	5.9	Actives	External
275	C1=CC=C(C=C1)COC(=O)NC(CCCN=C(N)N)C(=O)C2=NC3=CC=CC=C3S2	64	Inactives	Prediction
276	C1=CC=C(C=C1)COC(=O)NC(CCCN=C(N)N)C(=O)C2=CC=CC=N2	64	Inactives	Training
277	C1=CC=C(C=C1)COC(=O)NC(CCCN=C(N)N)C(=O)C2=NC=CS2	64	Inactives	External
278	CN1C2=CC=CC=C2N=C1C(=O)C(CCCN=C(N)N)NC(=O)OCC3=CC=CC=C3	64	Inactives	Training
279	C1=CC=C(C=C1)COC(=O)NC(CCCN=C(N)N)C=CS(=O)(=O)C2=CC=CC=C2	64	Inactives	Training
280	C1=CC=C(C=C1)COC(=O)NC(CCCCN)C(=O)C2=NC3=CC=CC=C3S2	22.8	Inactives	Training
281	C1=CC=C(C=C1)COC(=O)NC(CCCCN=C(N)N)C(=O)C2=NC3=CC=CC=C3S2	45.4	Inactives	Training
282	CC(C)CC(C(=O)NC(CCCN=C(N)N)C(=O)C1=NC2=CC=CC=C2S1)NC(=O)OCC3=CC=CC=C3	36.8	Inactives	Training
283	CC(C)C(C(=O)NC(CCCN=C(N)N)C(=O)C1=NC2=CC=CC=C2S1)NC(=O)OCC3=CC=CC=C3	64	Inactives	Training
284	COC(=O)C1(C)CCCC2(C)C1CCC1=CC(C(C)C)=C(O)C=C21	26.3	Inactives	Prediction
285	CC12CCCC(C1CCC3=CC(=C(C=C23)O)C(C)(C)O)(C)C(=O)OC	25.6	Inactives	Training
286	CC(C)C1=C(C=C2C(=C1)CCC3C2(CCCC3(C)CO)C)O	22.3	Inactives	Training
287	CC(C1=CC=C2C(CCC3([H])C(C)2CCCC(C)3CC)=C1O)C	26.6	Inactives	Training
288	CC(=CCC1=CC(=C2C(=C1O)OC3=C(C2=O)C=CC=C3O)O)C	27	Inactives	Training
289	C1=CC(=CC=C1C2C(C(=O)C3=C(C=C(C=C3O2)O)O)C4=C(C=C(C5=C4OC(=CC5=O)C6=CC=C(C=C6)O)O)O)O	64	Inactives	Training
290	CC(=CCCC(=CCC1=C(C=C(C2=C1OC3=C(C2=O)C=CC=C3O)O)O)C)C	64	Inactives	Training
291	CC(=CCCC1(C=CC2=C3C(=C(C=C2O1)O)C(=O)C4=C(O3)C(=CC=C4)O)C)C	64	Inactives	Prediction
292	CC1=CC(C(CC1)(C)C=CC2=CC(=C3C(=C2O)OC4=C(C3=O)C=CC=C4O)O)C5=CC(=C6C(=C5O)OC7=C(C6=O)C=CC=C7O)O	32	Inactives	Training
293	COC1=CC=C(C=C1)C2CC(=O)C3=C(O2)C(=C(C=C3O)O)C4C(C5=C(C=C(C=C5OC4C6=CC=C(C=C6)O)O)O)O	64	Inactives	External
294	O=C(C3CC3)NC2=[N+]([O-])C1=CC=C([H])C=C1[N+]([O-])=C2C#N	3.6	Actives	Training
295	O=C(C3CC3)NC2=[N+]([O-])C1=CC=C(Cl)C=C1[N+]([O-])=C2C#N	3.5	Actives	Prediction
296	O=C(C3CC3)NC2=[N+]([O-])C1=CC=C(C)C=C1[N+]([O-])=C2C#N	3.5	Actives	Training
297	O=C(C3CC3)NC2=[N+]([O-])C1=CC=C(OC)C=C1[N+]([O-])=C2C#N	3.9	Actives	External
298	O=C(C3CCCCC3)NC2=[N+]([O-])C1=CC=C(C)C=C1[N+]([O-])=C2C#N	4.6	Actives	Training
299	O=C(C3CCCCC3)NC2=[N+]([O-])C1=CC=C(OC)C=C1[N+]([O-])=C2C#N	3.4	Actives	External
300	COC1=C(C2=C[N+]3=C(C=C2C=C1)C4=CC(=C(C=C4CC3)OC)OC)OC	0.79	Actives	Training
301	O=C(N(CCCNCCCCNCCCN6C(C4=CC=CC5=C4C(C6=O)=CC=C5)=O)C3=O)C1=CC=CC2=C1C3=CC=C2	4.53	Actives	Training
302	O=C(C4=CC=CC6=C4C5=CC=C6)N(C5=O)CCCNCCCCCNCCCN3C(C1=CC=CC2=C1C(C3=O)=CC=C2)=O	1.26	Actives	Prediction
303	O=C(C4=CC=CC6=C4C5=CC=C6)N(C5=O)CCCNCCCCCCNCCCN3C(C1=CC=CC2=C1C(C3=O)=CC=C2)=O	3.46	Actives	Training
304	O=C(C4=CC=CC6=C4C5=CC=C6)N(C5=O)CCCNCCCCCCCNCCCN3C(C1=CC=CC2=C1C(C3=O)=CC=C2)=O	1.12	Actives	Training
305	C1=CC2=C3C(=C1)C(=O)N(C(=O)C3=CC=C2)CCCNCCCCCCCCNCCCN4C(=O)C5=CC=CC6=C5C(=CC=C6)C4=O	2.43	Actives	Training
306	C1=CC2=C3C(=C1)C(=O)N(C(=O)C3=CC=C2)CCCNCCCCCCCCCNCCCN4C(=O)C5=CC=CC6=C5C(=CC=C6)C4=O	6.03	Actives	Prediction
307	O=C(C4=CC=CC6=C4C5=CC=C6)N(C5=O)CCCNCCCCCCCCCCNCCCN3C(C1=CC=CC2=C1C(C3=O)=CC=C2)=O	1.02	Actives	Training
308	O=C(C4=CC=CC6=C4C5=CC=C6)N(C5=O)CCCNCCCCCCCCCCCCNCCCN3C(C1=CC=CC2=C1C(C3=O)=CC=C2)=O	1.01	Actives	Training
309	O=C(N(CCCNCCCNCCCNCCCN6C(C4=CC=CC5=C4C(C6=O)=CC=C5)=O)C3=O)C1=CC=CC2=C1C3=CC=C2	4.22	Actives	Training
310	O=C(N(CCCNCCNCCNCCCN6C(C4=CC=CC5=C4C(C6=O)=CC=C5)=O)C3=O)C1=CC=CC2=C1C3=CC=C2	9.52	Actives	External
311	O=C(NC(C(C)=C2)=O)N2C(O1)CC(OC(C(C(C)C)N)=O)C1COC(CC(C4=CC=CC=C4)(C5=CC=CC=C5)C3=CC=CC=C3)=O	25	Inactives	Training
312	O=C(NC(C(C)=C3)=O)N3C(O2)CC(OC(C(C(C)C)N)=O)C2COC(C4=CC=CC=C4)(C5=CC=CC=C5)C1=CC=CC=C1	10.63	Actives	Training
313	O=C(NC(C(C)=C2)=O)N2C(O1)CC(OC(C(C(C)CC)N)=O)C1COC(CC(C4=CC=CC=C4)(C5=CC=CC=C5)C3=CC=CC=C3)=O	7.33	Actives	Training
314	O=C(NC(C(C)=C3)=O)N3C(O2)CC(OC1CCCCC1)C2C(C(CN)=O)OC(CC(C5=CC=CC=C5)(C6=CC=CC=C6)C4=CC=CC=C4)=O	6.33	Actives	Training
315	O=C(NC(C=C2)=O)N2C(O1)CC(OC(C(C(C)CC)N)=O)C1COC(CC(C4=CC=CC=C4)(C5=CC=CC=C5)C3=CC=CC=C3)=O	12.76	Actives	Training
316	O=C(N(C)C(C(C)=C2)=O)N2C(O1)CC(OC(C(C(C)CC)N)=O)C1COC(CC(C4=CC=CC=C4)(C5=CC=CC=C5)C3=CC=CC=C3)=O	9.68	Actives	Prediction
317	O=C(NC(C(C)=C2)=O)N2C(O1)CC(OC(C(C(C)CC)N)=O)C1COC(CC(C4=CC=CC=C4)C3=CC=CC=C3)=O	25	Inactives	Prediction
318	O=C(NC(C(C)=C2)=O)N2C(O1)CC(OC(C(C(C)C)N)=O)C1COC(CC(C4=CC=C(Cl)C=C4)(C5=CC=C(Cl)C=C5)C3=CC=C(Cl)C=C3)=O	4.49	Actives	Training
319	O=C(NC(C(C)=C2)=O)N2C(O1)CC(OC(C(C(C)CC)N)=O)C1COC(CC(C4=CC=C(Cl)C=C4)(C5=CC=C(Cl)C=C5)C3=CC=C(Cl)C=C3)=O	7.07	Actives	Prediction
320	O=C(NC(C(C)=C2)=O)N2C(O1)CC(OC(C(C(C)C)NC(C(C(C)CC)N)=O)=O)C1COC(CC(C4=CC=CC=C4)(C5=CC=CC=C5)C3=CC=CC=C3)=O	22.33	Inactives	Training
321	O=C(NC(C(C)=C2)=O)N2C(O1)CC(OC(C(C(C)CC)NC(C(C(C)CC)N)=O)=O)C1COC(CC(C4=CC=CC=C4)(C5=CC=CC=C5)C3=CC=CC=C3)=O	11.75	Actives	Training
322	O=C(NC(C(C)=C2)=O)N2C(O1)CC(OC(C(C(C)CC)NC(C(C(C)C)N)=O)=O)C1COC(CC(C4=CC=CC=C4)(C5=CC=CC=C5)C3=CC=CC=C3)=O	13.42	Actives	Training
323	O=C(OC1C(COC(CC(C3=CC=CC=C3)(C4=CC=CC=C4)C2=CC=CC=C2)=O)OC(N5C(NC(C(C)=C5)=O)=O)C1)C(OC(C(N)C(C)C)=O)CC(OCC)=O	14.52	Actives	External
324	O=C(OC1[C@@H](COC(CC(C3=CC=CC=C3)(C4=CC=CC=C4)C2=CC=CC=C2)=O)O[C@@H](N5C(NC(C(C)=C5)=O)=O)C1)C(OC([C@@H](N)[C@@H](C)CC)=O)CC(OCC)=O	8.65	Actives	Training
325	O=C(NC(C(C)=C3)=O)N3C(O2)CC(OC(C(C(C)CC)N)=O)C2COC(C4=CC=CC=C4)(C5=CC=CC=C5)C1=CC=CC=C1	6.11	Actives	Training
326	O=C(OC1C(C/C=N\OC(C3=CC=CC=C3)(C4=CC=CC=C4)C2=CC=CC=C2)OC(N5C(NC(C(C)=C5)=O)=O)C1)C(OC(C(N)C(C)C)=O)CC(OCC)=O	6.44	Actives	Prediction
327	O=C(OC1C(C/C=N\OC(C3=CC=CC=C3)(C4=CC=CC=C4)C2=CC=CC=C2)OC(N5C(NC(C(C)=C5)=O)=O)C1)C(OC(C(N)C(C)CC)=O)CC(OCC)=O	7.37	Actives	Training
328	O=CC1=CN(C3=CC=CC=C3)N=C1C2=CC=CC=C2	201	Inactives	Training
329	CC1=CC=CC=C1/N=C(C4=CC=CC=C4)\C2=C(C3=CC=CC=C3)NN=C2	47	Inactives	Training
330	CC1=C(/N=C(C4=CC=CC=C4)\C2=C(C3=CC=CC=C3)NN=C2)C(C)=CC=C1	74	Inactives	Training
331	CC1=CC=C(/N=C(C4=CC=CC=C4)/C2=C(C3=CC=CC=C3)NN=C2)C=C1	14	Actives	Training
332	ClC1=CC=C(/N=C(C4=CC=CC=C4)/C2=C(C3=CC=CC=C3)NN=C2)C=C1	70	Inactives	Prediction
333	BrC1=CC=C(/N=C(C4=CC=CC=C4)/C2=C(C3=CC=CC=C3)NN=C2)C=C1	3	Actives	Prediction
334	FC(C1=CC(/N=C(C4=CC=CC=C4)/C2=C(C3=CC=CC=C3)NN=C2)=CC=C1)(F)F	13	Actives	Training
335	O=[N+](C1=C(C)C(/N=C(C4=CC=CC=C4)\C2=C(C3=CC=CC=C3)NN=C2)=CC=C1)[O-]	13	Actives	External
336	O=[N+](C1=CC(/N=C(C4=CC=CC=C4)/C2=C(C3=CC=CC=C3)NN=C2)=CC=C1C)[O-]	4	Actives	Training
337	ClC1=CC=CC=C1C/N=C(C4=CC=CC=C4)/C2=C(C3=CC=CC=C3)NN=C2	13	Actives	External
338	FC(C1=CC=CC=C1C/N=C(C4=CC=CC=C4)/C2=C(C3=CC=CC=C3)NN=C2)(F)F	246	Inactives	Training
339	O=CC1=CN(C3=CC=C([N+]([O-])=O)C=C3)N=C1C2=CC=CC=C2	340	Inactives	Prediction
340	CC1=CC=CC=C1/N=C(C4=CC=C([N+]([O-])=O)C=C4)\C2=C(C3=CC=CC=C3)NN=C2	262	Inactives	Training
341	CC1=CC=C(/N=C(C4=CC=C([N+]([O-])=O)C=C4)/C2=C(C3=CC=CC=C3)NN=C2)C=C1	262	Inactives	Prediction
342	O=[N+](C1=CC=C(\C(C3=C(C4=CC=CC=C4)NN=C3)=N/C2=CC=C(Cl)C=C2)C=C1)[O-]	12.4	Actives	Training
343	O=[N+](C1=CC=C(\C(C3=C(C4=CC=CC=C4)NN=C3)=N/C2=CC=C(Br)C=C2)C=C1)[O-]	224	Inactives	External
344	O=[N+](C1=CC=C(/C(C3=C(C4=CC=CC=C4)NN=C3)=N/C2=CC=CC([N+]([O-])=O)=C2C)C=C1)[O-]	233	Inactives	Prediction
345	O=[N+](C1=CC=C(\C(C3=C(C4=CC=CC=C4)NN=C3)=N/C2=CC=C(C)C([N+]([O-])=O)=C2)C=C1)[O-]	23	Inactives	Training
346	FC(C1=CC(C/N=C(C4=CC=C([N+]([O-])=O)C=C4)/C2=C(C3=CC=CC=C3)NN=C2)=CC=C1)(F)F	222	Inactives	External
347	C(C(C1C(C(O[Sb](=O)(O1)O[Sb]2(=O)OC(C(C(O2)C(=O)[O-])O)C(CO)O)C(=O)[O-])O)O)O.O.O.O.O.O.O.O.O.O.[Na+].[Na+].[Na+]	134	Inactives	Training
348	NC2=C3C(C=CC(C)=C3)=NC1=CC=C(OC)C=C12	0.4	Actives	Training
349	NC2=C3C(C=CC(CO)=C3)=NC1=CC=C(OC)C=C12	4.1	Actives	Training
350	NC2=C3C(C=CC(CBr)=C3)=NC1=CC=C(OC)C=C12	4.6	Actives	Prediction
351	NC2=C3C(C=CC(COC(OC)=O)=C3)=NC1=CC=C(OC)C=C12	1.3	Actives	Training
352	NC2=C3C(C=CC(COC(CCC)=O)=C3)=NC1=CC=C(OC)C=C12	2.5	Actives	Training
353	NC2=C3C(C=CC(COC(C4=CC=CC=C4)=O)=C3)=NC1=CC=C(OC)C=C12	0.2	Actives	External
354	NC2=C3C(C=CC(COC(C4=CC=C(F)C=C4)=O)=C3)=NC1=CC=C(OC)C=C12	0.6	Actives	Training
355	NC2=C3C(C=CC(COC(C4=CC=C(Cl)C=C4)=O)=C3)=NC1=CC=C(OC)C=C12	45.6	Inactives	Training
356	ClC2=C3C(C=CC(C)=C3)=NC1=CC=C(OC)C=C12	2.3	Actives	Training
357	ClC2=C3C(C=CC(CO)=C3)=NC1=CC=C(OC)C=C12	9.1	Actives	Training
358	ClC2=C3C(C=CC(CBr)=C3)=NC1=CC=C(OC)C=C12	14.8	Actives	Prediction
359	ClC2=C3C(C=CC(COC(OC)=O)=C3)=NC1=CC=C(OC)C=C12	75.3	Inactives	Training
360	ClC2=C3C(C=CC(COC(CCC)=O)=C3)=NC1=CC=C(OC)C=C12	42.5	Inactives	Training
361	ClC2=C3C(C=CC(COC(CC(C)C)=O)=C3)=NC1=CC=C(OC)C=C12	36.4	Inactives	Training
362	ClC2=C3C(C=CC(COC(C4=CC=C(F)C=C4)=O)=C3)=NC1=CC=C(OC)C=C12	44.2	Inactives	Prediction
363	ClC2=C3C(C=CC(COC(C4=CC=C(Cl)C=C4)=O)=C3)=NC1=CC=C(OC)C=C12	155.4	Inactives	External
364	ClC2=C3C(C=CC(COC(C4=CC=C(OC)C=C4)=O)=C3)=NC1=CC=C(OC)C=C12	122.6	Inactives	Training
365	NC2=C3C(C=CC(NCCCCCCNC6=CC5=C(N)C4=CC(OC)=CC=C4N=C5C=C6)=C3)=NC1=CC=C(OC)C=C12	0.8	Actives	Prediction
366	ClC2=C3C(C=CC(NCCCCNC6=CC5=C(Cl)C4=CC(OC)=CC=C4N=C5C=C6)=C3)=NC1=CC=C(OC)C=C12	10.3	Actives	Training
367	ClC2=C3C(C=CC(NCCCCCCNC6=CC5=C(Cl)C4=CC(OC)=CC=C4N=C5C=C6)=C3)=NC1=CC=C(OC)C=C12	56.2	Inactives	Training
368	ClC2=C3C(C=CC(NCCCCCCCNC6=CC5=C(Cl)C4=CC(OC)=CC=C4N=C5C=C6)=C3)=NC1=CC=C(OC)C=C12	118.2	Inactives	Training
369	ClC2=C3C(C=CC(N(CCCCCN(C%12=CC%11=C(Cl)C%10=CC(OC)=CC=C%10N=C%11C=C%12)C9=CC8=C(Cl)C7=CC(OC)=CC=C7N=C8C=C9)C6=CC5=C(Cl)C4=CC(OC)=CC=C4N=C5C=C6)=C3)=NC1=CC=C(OC)C=C12	1.6	Actives	Training
370	NC2=C3C(C=CC(N(CCCCCCCN(C%12=CC%11=C(N)C%10=CC(OC)=CC=C%10N=C%11C=C%12)C9=CC8=C(N)C7=CC(OC)=CC=C7N=C8C=C9)C6=CC5=C(N)C4=CC(OC)=CC=C4N=C5C=C6)=C3)=NC1=CC=C(OC)C=C12	0.5	Actives	Training
371	NC2=C3C(C=CC(N(CCCCCCN(C%12=CC%11=C(N)C%10=CC(OC)=CC=C%10N=C%11C=C%12)C9=CC8=C(N)C7=CC(OC)=CC=C7N=C8C=C9)C6=CC5=C(N)C4=CC(OC)=CC=C4N=C5C=C6)=C3)=NC1=CC=C(OC)C=C12	7.4	Actives	Training
372	NC2=C3C(C=CC(N(CCCCCCCCN(C%12=CC%11=C(N)C%10=CC(OC)=CC=C%10N=C%11C=C%12)C9=CC8=C(N)C7=CC(OC)=CC=C7N=C8C=C9)C6=CC5=C(N)C4=CC(OC)=CC=C4N=C5C=C6)=C3)=NC1=CC=C(OC)C=C12	0.6	Actives	Training
373	ClC2=C3C(C=CC(N(CCCCCCCN(C%12=CC%11=C(Cl)C%10=CC(OC)=CC=C%10N=C%11C=C%12)C9=CC8=C(Cl)C7=CC(OC)=CC=C7N=C8C=C9)C6=CC5=C(Cl)C4=CC(OC)=CC=C4N=C5C=C6)=C3)=NC1=CC=C(OC)C=C12	51.4	Inactives	Training
374	NC2=C3C(C=CC(N(CCCCCN(C%12=CC%11=C(N)C%10=CC(OC)=CC=C%10N=C%11C=C%12)C9=CC8=C(N)C7=CC(OC)=CC=C7N=C8C=C9)C6=CC5=C(N)C4=CC(OC)=CC=C4N=C5C=C6)=C3)=NC1=CC=C(OC)C=C12	30.2	Inactives	Training
375	ClC2=C3C(C=CC(N(CCCCCCCCN(C%12=CC%11=C(Cl)C%10=CC(OC)=CC=C%10N=C%11C=C%12)C9=CC8=C(Cl)C7=CC(OC)=CC=C7N=C8C=C9)C6=CC5=C(Cl)C4=CC(OC)=CC=C4N=C5C=C6)=C3)=NC1=CC=C(OC)C=C12	44.1	Inactives	Training
376	ClC2=C3C(C=CC(N(CCCCCCN(C%12=CC%11=C(Cl)C%10=CC(OC)=CC=C%10N=C%11C=C%12)C9=CC8=C(Cl)C7=CC(OC)=CC=C7N=C8C=C9)C6=CC5=C(Cl)C4=CC(OC)=CC=C4N=C5C=C6)=C3)=NC1=CC=C(OC)C=C12	28.8	Inactives	Training
377	O=[N+](C1=CC=C2C(SC(NC(C)=O)=N2)=C1)[O-]	72.8	Inactives	Training
378	NC2=NC1=CC=C([N+]([O-])=O)C=C1S2	51.4	Inactives	Training
379	CN(C2=NC1=CC=C([N+]([O-])=O)C=C1S2)C	89.6	Inactives	Prediction
380	O=[N+](C1=CC=C2C(SC(N(CC)CC)=N2)=C1)[O-]	99.4	Inactives	Training
381	O=[N+](C1=CC=C2C(SC(N3CCCCC3)=N2)=C1)[O-]	103.2	Inactives	Training
382	CCN(CC)CCCNC2=NC1=CC=C([N+]([O-])=O)C=C1S2	8.1	Actives	Training
383	CCCNC2=NC1=CC=C([N+]([O-])=O)C=C1S2	42.1	Inactives	Training
384	O=[N+](C1=CC=C2C(SC(NC3=CC=CC=C3)=N2)=C1)[O-]	36.8	Inactives	Training
385	CN(C)C(C=C3)=CC=C3NC2=NC1=CC=C([N+]([O-])=O)C=C1S2	24.8	Inactives	Training
386	OCCNC2=NC1=CC=C([N+]([O-])=O)C=C1S2	41.8	Inactives	External
387	COC1=CC(NS(C)(=O)=O)=CC=C1NC3=NC2=CC=C([N+]([O-])=O)C=C2S3	50.7	Inactives	Training
388	OC1=CC=CC(NC3=NC2=CC=C([N+]([O-])=O)C=C2S3)=C1	8.7	Actives	Training
389	NC1=CC=C2C(SC(Cl)=N2)=C1	54.1	Inactives	Prediction
390	NC1=CC=C2C(SC(NC(C)=O)=N2)=C1	120.7	Inactives	Training
391	NC1=CC=C2C(SC(N)=N2)=C1	151.1	Inactives	Training
392	NC1=CC=C2C(SC(N(C)C)=N2)=C1	2.4	Actives	Training
393	NC1=CC=C2C(SC(N(CC)CC)=N2)=C1	33.8	Inactives	Training
394	NC1=CC=C2C(SC(NCCCN(CC)CC)=N2)=C1	114.2	Inactives	External
395	NC1=CC=C2C(SC(NCCC)=N2)=C1	120.7	Inactives	Prediction
396	NC1=CC=C2C(SC(NC3=CC=CC=C3)=N2)=C1	103.8	Inactives	Training
397	NC1=CC=C2C(SC(NCCO)=N2)=C1	125.4	Inactives	Training
398	ClC2=NC1=CC=C(NC3=C(C(O)=O)C=CC=C3)C=C1S2	48.1	Inactives	Training
399	O=C(C)NC2=NC1=CC=C(NC3=C(C(O)=O)C=CC=C3)C=C1S2	96.4	Inactives	External
400	NC2=NC1=CC=C(NC3=C(C(O)=O)C=CC=C3)C=C1S2	17.5	Inactives	Prediction
401	O=C(C(C=CC=C3)=C3NC1=CC=C2C(SC(N(C)C)=N2)=C1)O	98.4	Inactives	Training
402	O=C(C(C=CC=C3)=C3NC1=CC=C2C(SC(N(CC)CC)=N2)=C1)O	10.6	Actives	Training
403	O=C(C(C=CC=C3)=C3NC1=CC=C2C(SC(N4CCCCC4)=N2)=C1)O	5.1	Actives	Prediction
404	CCN(CC)CCCNC2=NC1=CC=C(NC3=C(C(O)=O)C=CC=C3)C=C1S2	128.1	Inactives	Training
405	CCCNC2=NC1=CC=C(NC3=C(C(O)=O)C=CC=C3)C=C1S2	76.4	Inactives	Training
406	O=C(C(C=CC=C3)=C3NC1=CC=C2C(SC(NC4=CC=CC=C4)=N2)=C1)O	27.6	Inactives	Prediction
407	CN(C)C(C=C4)=CC=C4NC2=NC1=CC=C(NC3=C(C(O)=O)C=CC=C3)C=C1S2	25.4	Inactives	Training
408	OCCNC2=NC1=CC=C(NC3=C(C(O)=O)C=CC=C3)C=C1S2	2.5	Actives	Prediction
409	COC1=CC(NS(=O)(C)=O)=CC=C1NC3=NC2=CC=C(NC4=C(C(O)=O)C=CC=C4)C=C2S3	213.5	Inactives	Training
410	OC1=CC=CC(NC3=NC2=CC=C(NC4=C(C(O)=O)C=CC=C4)C=C2S3)=C1	295.1	Inactives	Prediction
411	C#CC2=NC1=CC=CC=C1C=C2	32	Inactives	Training
412	C[Si](C#CC2=NC1=CC=CC=C1C=C2)(C)C	8	Actives	Training
413	C=CC2=NC1=CC=CC=C1C=C2	32	Inactives	Prediction
414	C/C=C/C2=NC1=CC=CC=C1C=C2	12	Actives	Training
415	CCC/C=C/C2=NC1=CC=CC=C1C=C2	32	Inactives	Training
416	CCCC/C=C/C2=NC1=CC=CC=C1C=C2	16	Inactives	Training
417	CCCCC/C=C/C2=NC1=CC=CC=C1C=C2	28	Inactives	Prediction
418	CC(C)C2=NC1=CC=CC=C1C=C2	32	Inactives	Training
419	C/C=C/C2=NC1=C(O)C=CC=C1C=C2	14	Actives	Prediction
420	CCCCCC2=NC1=CC=CC=C1C=C2	16	Inactives	External
421	C=CCCC2=NC1=CC=CC=C1C=C2	30	Inactives	Training
422	CCCCCCCCCCCC/C=C/C2=NC1=CC=CC=C1C=C2	32	Inactives	Prediction
423	C12=CC=CC=C1C=CC(/C=C/C3=CC=CC=C3)=N2	11	Actives	Training
424	O=C(OC)/C=C/C2=NC1=CC=CC=C1C=C2	26	Inactives	Prediction
425	O=C(OC)/C=C/C=C/C2=NC1=CC=CC=C1C=C2	32	Inactives	Training
426	O=C(OC)/C=C/C2=NC1=CC=C(C)C=C1C=C2	8	Actives	External
427	[H]C(C2=NC1=CC=C(C)C=C1C=C2)=O	32	Inactives	External
428	OC(/C=C/C2=NC1=CC=CC=C1C=C2)=O	32	Inactives	Training
429	OC/C=C/C2=NC1=CC=CC=C1C=C2	2	Actives	Training
430	CC(CC2=NC1=CC=CC=C1C=C2)=O	32	Inactives	Training
431	CCC(O)C2=NC1=CC=CC=C1C=C2	16	Inactives	Prediction
432	OC(C3=NC2=CC=CC=C2C=C3)C1CC1	32	Inactives	Training
433	Br\C(Br)=C/C2=NC1=CC=CC=C1C=C2	2	Actives	Training
434	BrC#CC2=NC1=CC=CC=C1C=C2	32	Inactives	Training
435	C12=CC=CC=C1C=CC(/C=C/C#CC3=NC4C(C=CC=C4)C=C3)=N2	17	Inactives	Training
436	C12=CC=CC=C1C=C(C#CCCC#CC3=CC4=C(C=CC=C4)N=C3)C=N2	17	Inactives	Training
437	C12=CC=CC=C1C=CC(/C=C/C3=NC4C(C=CC=C4)C=C3)=N2	8	Actives	Training

## Sheet: Training set predictions
Compound	Actual	IBk	J48	MLP	SMO
1	+	+	-	-	+
2	-	-	-	-	-
3	-	-	-	-	-
4	-	-	-	-	-
5	-	-	-	-	-
6	-	-	-	-	-
7	-	-	-	-	-
8	-	-	-	-	-
9	-	-	-	-	-
10	-	-	-	-	-
11	-	-	-	-	-
12	-	-	-	-	-
13	-	-	-	-	-
14	-	-	-	-	-
15	-	-	-	-	-
16	-	-	-	-	-
17	-	-	-	-	-
18	-	-	-	-	-
19	-	-	-	-	-
20	-	-	-	-	-
21	-	-	-	-	-
22	-	-	-	-	-
23	-	-	-	-	-
24	-	-	-	-	-
25	-	-	-	-	-
26	-	-	-	-	-
27	-	-	-	-	-
28	-	-	-	-	-
29	-	-	-	-	-
30	-	-	-	-	-
31	-	-	-	-	-
32	-	-	-	-	-
33	-	-	-	-	-
34	+	-	-	-	-
35	-	-	-	-	-
36	-	-	-	-	-
37	-	-	-	-	-
38	+	+	+	+	+
39	+	-	+	-	-
40	-	-	-	-	-
41	-	-	-	-	-
42	+	+	+	+	+
43	+	+	+	+	+
44	+	+	+	+	+
45	+	+	+	+	+
46	+	+	+	+	+
47	+	+	+	+	+
48	+	+	+	+	+
49	+	+	+	+	+
50	+	+	+	+	+
51	+	+	+	+	+
52	+	+	+	+	+
53	+	+	+	+	+
54	+	+	+	+	+
55	+	+	+	+	+
56	+	+	+	+	+
57	+	+	+	+	+
58	+	+	+	+	+
59	+	+	+	+	+
60	+	+	+	-	-
61	-	-	-	-	-
62	-	+	-	-	-
63	+	+	+	+	+
64	-	-	-	-	-
65	-	-	-	-	-
66	-	+	-	-	-
67	-	-	-	-	-
68	+	+	+	-	-
69	+	+	-	-	-
70	+	+	-	-	-
71	+	+	-	-	-
72	-	-	-	-	-
73	-	-	-	-	-
74	-	+	-	+	-
75	+	+	+	+	+
76	+	+	-	+	+
77	+	+	-	+	+
78	-	+	-	+	+
79	+	+	-	+	+
80	+	+	+	+	+
81	-	+	-	+	-
82	+	+	+	+	-
83	+	+	+	+	+
84	+	+	+	+	+
85	+	+	-	-	-
86	+	+	+	+	-
87	-	+	+	-	-
88	+	+	+	-	+
89	+	+	+	+	-
90	+	+	+	+	+
91	+	+	+	+	-
92	+	+	+	+	+
93	+	+	+	+	+
94	-	-	-	+	-
95	+	+	+	-	+
96	+	+	+	+	+
97	+	+	+	+	+
98	+	+	+	+	+
99	+	+	+	+	+
100	+	+	+	+	+
101	+	+	+	+	+
102	+	+	+	+	+
103	+	+	+	+	+
104	+	+	+	+	+
105	+	+	+	+	+
106	+	+	+	+	+
107	+	+	+	+	+
108	-	-	+	-	-
109	-	-	-	-	-
110	+	-	+	-	-
111	+	+	+	+	+
112	+	-	+	-	+
113	+	+	-	-	-
114	+	+	-	-	-
115	+	+	+	+	-
116	+	+	+	+	+
117	+	+	+	+	+
118	+	+	+	+	+
119	+	-	+	+	-
120	+	+	+	+	-
121	-	-	-	-	-
122	-	-	-	-	-
123	-	-	-	-	-
124	+	+	+	+	+
125	+	+	+	+	+
126	+	+	+	+	+
127	+	+	+	+	+
128	+	+	+	+	+
129	+	+	+	+	+
130	+	+	+	+	+
131	+	+	+	+	+
132	+	+	+	+	+
133	+	+	+	+	+
134	+	+	+	+	+
135	-	-	-	-	-
136	+	+	-	+	-
137	-	-	-	-	-
138	-	-	-	-	-
139	-	-	-	-	-
140	-	-	-	-	-
141	-	-	-	-	-
142	-	-	-	-	-
143	-	-	-	-	-
144	-	-	-	-	-
145	-	-	-	-	-
146	-	-	+	-	-
147	-	-	+	-	-
148	-	-	+	+	-
149	-	-	-	-	-
150	-	+	-	-	-
151	-	-	-	-	-
152	-	-	-	-	-
153	-	-	-	-	-
154	-	-	-	-	-
155	-	-	-	-	-
156	-	-	-	-	-
157	-	-	-	-	-
158	+	-	+	+	-
159	-	-	-	-	-
160	-	-	-	-	-
161	-	-	-	-	-
162	-	-	-	-	-
163	-	-	-	-	-
164	-	-	-	-	-
165	+	+	-	-	-
166	-	-	-	-	-
167	-	+	-	+	-
168	+	-	+	+	-
169	-	-	-	-	-
170	-	+	-	-	-
171	-	-	-	-	-
172	-	-	-	-	-
173	-	-	-	-	-
174	-	-	-	-	-
175	-	-	-	-	-
176	-	-	-	-	-
177	-	-	-	-	-
178	-	-	-	-	-
179	-	-	-	-	-
180	-	-	-	-	-
181	-	-	-	-	-
182	-	-	-	-	-
183	-	-	-	-	-
184	-	-	-	-	-
185	-	-	-	-	-
186	-	-	-	-	-
187	-	-	-	-	-
188	-	-	-	-	-
189	+	+	+	+	-
190	+	+	+	+	-
191	+	+	+	+	-
192	+	+	+	+	-
193	+	+	+	+	+
194	+	+	+	+	+
195	+	+	+	+	+
196	+	+	+	+	+
197	+	+	+	+	+
198	+	+	+	+	+
199	+	+	+	+	+
200	-	+	+	+	+
201	+	+	+	+	+
202	+	+	+	+	+
203	+	+	+	+	+
204	+	+	+	+	+
205	+	-	+	+	+
206	-	+	+	+	+
207	+	+	+	+	+
208	+	+	+	+	+
209	+	+	+	+	+
210	+	+	+	+	+
211	+	+	+	+	+
212	-	-	-	-	-
213	-	+	-	-	-
214	-	-	-	-	-
215	+	+	-	-	-
216	+	+	+	-	-
217	+	-	-	-	-
218	-	+	-	-	-
219	-	-	-	-	-
220	+	-	-	-	-
221	-	-	-	-	-
222	-	+	+	-	-
223	+	+	+	+	-
224	+	+	+	+	-
225	+	+	+	+	-
226	+	+	+	+	-
227	+	+	+	+	-
228	-	+	+	+	-
229	+	+	-	+	-
230	+	+	-	+	-
231	-	-	-	+	-
232	-	-	-	+	-
233	-	-	-	+	-
234	-	-	-	+	-
235	+	-	+	+	+
236	-	-	-	+	+
237	-	-	-	+	+
238	+	-	+	+	-
239	+	+	+	+	+
240	+	+	+	+	+
241	+	+	+	+	+
242	-	-	-	+	-
243	-	+	-	+	+
244	-	-	-	+	-
245	-	-	-	+	-
246	-	-	-	-	-
247	-	-	-	-	-
248	-	-	-	-	-
249	-	-	-	-	-
250	+	-	+	-	-
251	-	-	-	-	-
252	-	-	-	-	-
253	-	-	-	-	-
254	-	-	-	-	-
255	+	-	-	-	-
256	-	-	-	-	-
257	-	-	-	-	-
258	+	-	-	-	-
259	-	-	-	-	-
260	-	-	-	-	-
261	-	-	-	-	-
262	-	-	-	-	-
263	-	-	-	-	-
264	+	-	-	-	-
265	-	-	-	-	-
266	-	-	-	-	-
267	-	-	-	-	-
268	-	-	-	-	-
269	-	+	-	-	-
270	+	+	+	+	+
271	+	+	-	-	-
272	-	-	-	-	-
273	-	-	-	-	-
274	-	-	-	-	-
275	-	-	-	-	-
276	+	+	-	-	-
277	-	-	-	-	-
278	-	+	-	-	-
279	+	+	-	-	-
280	-	-	-	-	-
281	-	-	-	-	-
282	+	+	+	+	-
283	-	-	+	+	-
284	-	-	-	+	-
285	-	-	-	-	-
286	+	+	-	+	-

## Sheet: Test set predictions
Compound	Actual	IBk	J48	MLP	SMO
1	-	-	-	-	-
2	-	-	-	-	-
3	-	-	-	-	-
4	-	-	-	-	-
5	-	-	-	-	-
6	-	-	-	-	-
7	-	-	-	-	-
8	-	-	-	-	-
9	-	-	-	-	-
10	-	-	-	-	-
11	-	-	-	-	-
12	-	-	-	-	-
13	+	-	+	-	-
14	+	+	+	+	+
15	+	+	+	+	+
16	+	+	+	+	+
17	+	+	+	+	+
18	+	+	+	+	+
19	+	+	+	+	+
20	+	+	+	+	+
21	+	+	+	+	+
22	+	+	+	+	+
23	-	+	+	-	-
24	-	-	-	-	-
25	+	+	-	-	-
26	-	-	-	-	-
27	+	+	+	-	+
28	+	+	+	+	+
29	+	+	+	+	+
30	+	+	+	-	+
31	+	+	-	+	-
32	+	+	+	+	+
33	+	+	-	+	-
34	-	+	-	+	+
35	+	+	+	-	-
36	-	+	+	-	-
37	+	+	+	+	+
38	+	+	+	+	+
39	+	+	+	+	+
40	+	+	+	+	+
41	-	-	-	+	+
42	-	-	+	+	-
43	-	-	-	+	-
44	+	-	+	-	-
45	-	-	+	-	+
46	+	+	+	-	+
47	+	+	+	+	+
48	+	-	+	-	+
49	+	+	+	+	-
50	+	+	+	+	-
51	-	-	-	+	-
52	-	-	-	+	-
53	+	+	+	-	+
54	+	+	+	-	+
55	+	+	+	+	+
56	+	+	+	+	+
57	+	+	+	+	+
58	+	+	+	+	+
59	-	-	-	+	-
60	-	-	-	+	-
61	-	-	-	-	-
62	-	-	-	-	-
63	-	-	-	-	-
64	+	+	+	-	-
65	-	-	+	-	-
66	-	-	-	-	-
67	-	+	-	-	-
68	+	-	+	-	-
69	-	-	-	-	-
70	-	-	-	-	-
71	-	-	-	-	-
72	-	-	-	-	-
73	-	-	-	-	-
74	-	-	-	-	-
75	-	-	-	-	-
76	-	-	-	-	-
77	+	+	+	-	-
78	+	+	+	+	+
79	+	+	+	+	+
80	+	+	+	+	+
81	-	+	+	+	-
82	+	-	+	-	+
83	+	+	+	+	+
84	-	-	-	+	-
85	+	-	-	-	-
86	-	-	+	-	-
87	-	-	-	-	-
88	-	-	-	-	-
89	+	-	+	-	-
90	+	+	-	+	-
91	+	-	+	+	-
92	-	-	-	+	-
93	+	+	+	+	+
94	-	-	-	-	-
95	-	-	-	-	-
96	-	-	-	-	-
97	-	-	-	-	-
98	-	-	-	-	-
99	-	-	-	-	-
100	-	-	-	-	-
101	-	+	-	-	-
102	+	+	-	-	-
103	-	-	-	-	-
104	-	-	-	-	-
105	-	+	-	-	-
106	+	+	-	-	-
107	-	-	-	-	-

## Sheet: External set predictions
Compound	Actual	IBk	J48	MLP	SMO
1	-	-	-	-	-
2	-	-	-	-	-
3	-	-	-	-	-
4	-	-	-	-	-
5	-	-	-	-	-
6	-	-	-	-	-
7	-	-	-	+	-
8	-	-	-	-	-
9	+	+	+	+	+
10	+	+	+	+	+
11	+	+	+	+	+
12	+	+	+	+	-
13	+	+	-	-	+
14	+	+	+	-	+
15	+	-	+	+	+
16	+	+	-	+	-
17	+	+	+	+	+
18	+	+	+	-	+
19	-	-	-	+	-
20	+	+	+	+	+
21	+	+	+	-	+
22	+	+	+	-	+
23	-	-	-	+	-
24	-	-	+	-	-
25	-	-	+	-	-
26	-	-	-	+	-
27	-	+	-	-	-
28	+	+	+	-	+
29	-	+	-	+	-
30	-	-	-	-	-
31	+	+	+	+	-
32	+	+	+	+	-
33	+	+	+	-	+
34	+	+	+	-	+
35	-	-	-	-	-
36	-	-	+	-	-
37	+	+	+	+	-
38	+	+	-	+	-
39	-	-	-	-	-
40	-	-	-	-	-
41	-	-	-	-	-
42	-	-	-	-	-
43	-	-	-	-	-
44	-	-	-	-	-
